# Supplementary material for: Phosphorylation of NF2 at Serine-13 by MAP4K family kinases mediates pathological angiogenesis
Source: Protein Cell. 2022 Oct 14;14(2):137–42. doi: 10.1093/procel/pwac005 (PMC10019571; doi:10.1093/procel/pwac005)
Supplement: pwac005_suppl_Supplementary_Table [file pwac005_suppl_supplementary_table.xlsx]

## Sheet: Table S1
Supplementary Table 1. Human kinome screening
Kinases	p-NF2(S13)	Normalized	NF2	Normalized	p-NF2(S13) / NF2
		p-NF2(S13)		NF2
AAK1	81971.3	1.02341	60807	0.742116	1.37904
ABL1	65124.5	1.12216	94898.7	1.13085	0.992314
ABL2	180687	0.816344	85829.9	1.16424	0.70118
ABR	75129.5	1.02249	76829.9	0.764459	1.33753
ACVR1	76405.7	1.32626	88878.8	1.06231	1.24847
ACVR1B	28863.3	0.646829	93115	0.753508	0.858424
ACVR1C	36633.8	0.652886	99328.6	0.902379	0.723516
ACVR2A	72510.5	1.09332	90130.7	1.27294	0.858892
ACVRL1	34399.2	1.22013	111056	1.35368	0.901343
ADCK1	68780.4	1.01952	83732.7	1.122	0.908667
ADCK3	53256.8	0.724807	70135.9	0.697853	1.03862
ADCK4	39954.2	0.886011	72415.5	0.964103	0.919
ADRBK1	76274.9	1.26229	73391.3	1.22558	1.02996
ADRBK2	23990	0.850914	75820.6	0.924185	0.920719
AKT1	95770.1	1.14341	83672.2	1.22346	0.934569
AKT2	38559.8	0.643742	100769	1.06405	0.604994
AKT3	63287.6	1.00832	61777.7	0.980581	1.02829
ALK	210956	0.953104	87303.2	1.18423	0.804832
ALPK1	60598.9	0.772101	72906.1	1.08786	0.709742
ALPK2	35906.6	0.903014	94916	1.16156	0.777415
ALS2CR7	42291.8	0.753722	83219.9	0.756035	0.996941
AMHR2	55234	0.880004	76252.6	1.21034	0.727073
ANKK1	13172.7	0.782982	210969	0.953128	0.821486
ARAF	52151.2	0.830888	67801	1.07619	0.772067
AURKA	57931.1	0.873489	69647.7	0.997744	0.875463
AURKC	75623.7	0.902877	80470.2	1.17664	0.767336
AXL	72125.8	1.49651	84491.3	1.20342	1.24355
BCKDK	55841.1	1.07699	53658.4	0.999691	1.07732
BLK	37274.1	1.18507	97930.4	1.10283	1.07457
BLVRA	68814.2	0.936536	89109.9	0.886645	1.05627
BMP2K	31741.1	0.633965	54758.4	0.723258	0.87654
BMPR1A	65913.2	0.839812	79411	1.18493	0.708747
BMPR1B	43815.7	0.731487	98488.1	1.03996	0.703382
BMPR2	33347.5	0.643161	49129.5	0.915316	0.702665
BMX	81027.8	0.98648	90260	1.05076	0.938828
BMX	51878.1	1.00495	78799.4	1.44898	0.693557
BRAF	73549	1.10897	78565.7	1.1096	0.999433
BRD2	80611.2	0.973501	87316.4	0.981224	0.992129
BRD3	68804.4	0.830916	74590.4	0.838215	0.991292
BRD4	69961.1	0.844885	76151.6	0.855759	0.987293
BRDT	59332.8	0.716533	70958.1	0.797397	0.89859
BRSK2	52411.2	0.713298	71993.1	0.716333	0.995763
BTK	75689	0.964497	55070.4	0.617648	1.56156
BUB1	47358	0.95513	37633.5	1.314	0.726886
BUB1B	38191	0.84691	74429.4	0.990915	0.854675
CAMK1	67078	0.802779	83713.2	0.832948	0.963781
CAMK1D	66545.3	0.998429	82567.7	1.16867	0.854327
CAMK1G	73090.5	1.08341	87630.2	1.17423	0.922662
CAMK2A	59041.5	1.05769	59870.9	0.774598	1.36547
CAMK2B	87829	1.19633	92425.6	0.979816	1.22097
CAMK2D	27581.8	0.49411	33267.6	0.43041	1.148
CAMK2G	88139.9	1.44306	67731.2	1.01197	1.42599
CAMK4	16853.1	0.423838	48621.5	0.595019	0.71231
CAMKK1	67458.7	1.40109	56499.8	1.25608	1.11544
CAMKK2	30159.5	0.75848	78655.1	0.962562	0.787981
CAMKV	27967.8	1.1623	77601.1	1.18453	0.981234
CASK	72009.7	0.861801	89412.7	0.889657	0.968688
CCRK	90852.5	1.3467	92219.8	1.23572	1.0898
CDC2L1	57836.5	0.677728	61140.1	0.83925	0.807541
CDC2L5	59820.8	0.70098	52860.4	0.725597	0.966074
CDC2L6	35163.9	0.884337	76998.6	0.94229	0.938497
CDC7	45499	0.917637	32685.8	1.14125	0.804064
CDK10	69553.4	1.31539	97974	1.38752	0.948016
CDK12	76656.1	0.925738	82640.7	0.928682	0.99683
CDK16	64942.1	0.784273	81168.4	0.912136	0.85982
CDK18	59773.4	0.810202	81189.5	0.808642	1.00193
CDK19	75462.9	0.911327	82375.9	0.925705	0.984468
CDK2	76129.6	0.950477	67825	0.827768	1.14824
CDK3	11862.3	0.705091	210959	0.95308	0.739803
CDK4	93178.3	1.26919	99720.2	1.05715	1.20058
CDK5	40207.1	0.830096	91915.7	1.00796	0.823545
CDK6	23564.7	1.05075	80095	0.967024	1.08658
CDK7	38741.4	0.868197	96092.5	0.777603	1.1165
CDK8	32410.2	1.34692	79584.9	1.21481	1.10875
CDK9	67366.8	0.789404	71633.5	0.983289	0.80282
CDKL4	56391.3	1.01021	59814.1	0.773862	1.30542
CHEK1	52827.2	0.946366	55666.2	0.720198	1.31404
CHUK	58754.6	1.18498	30906.9	1.07914	1.09808
CLK2	73839.4	1.32278	89824.5	1.16213	1.13824
CLK3	41459.1	0.861086	60745.1	1.35046	0.637623
CSF1R	38504.2	1.22418	97991.4	1.10352	1.10934
CSK	49827.9	0.965232	61524.1	1.13132	0.853194
CSNK1A1	32805.8	1.36336	81474.1	1.24365	1.09626
CSNK1D	71759.1	0.914296	67907.5	1.01328	0.902317
CSNK1E	20958.9	0.934562	89062	1.07529	0.869128
CSNK1G1	25735.9	0.514023	49834.5	0.658223	0.780926
CSNK1G3	70530.3	1.22428	81492	0.974018	1.25694
CSNK2A1	71140	1.06737	84740.2	1.19942	0.8899
CSNK2A2	34101.7	0.756226	79581.2	1.0595	0.713756
DAPK1	67218.5	1.11242	80489.7	1.34412	0.827619
DAPK2	37326.8	0.938731	91576.9	1.1207	0.837632
DAPK3	85832.5	1.16913	93891.8	0.99536	1.17458
DCAMKL2	52991.7	0.888252	63018.8	1.12012	0.793
DCLK2	31895.5	0.568438	88226.3	0.801517	0.709204
DDR1	44492.7	0.566966	49829.5	0.558868	1.01449
DDR2	56811.7	0.978923	71142	0.847758	1.15472
DKFZp76	13907.3	0.826645	210958	0.953079	0.867342
DMPK	68927.4	1.19646	84752.8	1.01299	1.18111
DSTYK	47970.4	0.562117	37268.4	0.511572	1.0988
DYRK1B	45464.8	0.81027	101909	0.925825	0.875187
DYRK2	75293.7	0.898937	80582.4	1.17828	0.762924
DYRK4	45493.9	0.783906	72382.5	0.86254	0.908835
EGFR	64367.2	1.24688	64205.9	1.18063	1.05611
EIF2AK1	55717.4	0.930182	100969	1.06616	0.872463
EIF2AK3	20264.2	0.346243	2875.06	0.40479	0.855364
EIF2AK4	41630.6	0.741937	88889.7	0.807544	0.918758
EPHA10	43704	1.3895	74027.5	0.833653	1.66676
EPHA2	73696.8	0.93911	72413.9	0.812166	1.1563
EPHA3	47805.6	0.582013	71268.2	0.829665	0.701504
EPHA4	45437.3	0.55318	90807.5	1.05713	0.523285
EPHA8	210960	0.953123	76444.6	1.03694	0.919173
EPHB1	40964.9	0.705867	57636.5	0.686821	1.02773
EPHB6	69869.8	0.890343	74313.8	0.833474	1.06823
ERBB2	57772	0.736182	76688.3	0.860106	0.855921
ERBB3	43381.9	1.37926	89556.6	1.00853	1.36759
ERBB4	65240.1	1.26379	82370.2	1.51464	0.834384
ERN1	42850.4	1.07764	80923.3	0.99032	1.08818
FAM198B	58708.1	1.00311	7096.77	0.999179	1.00394
FAM20A	51567.9	0.881112	7849.38	1.10514	0.797284
FAM20B	17912.1	1.03696	20794.1	1.07541	0.96425
FASTK	96492.5	1.57981	85795.8	1.28188	1.23242
FASTKD2	51924.2	0.779057	73981.8	1.04715	0.743981
FER	53496.2	1.10997	74219.3	1.05711	1.05
FES	46493.3	1.47818	75663.3	0.852075	1.73481
FGFR1	89317.7	1.85321	113365	1.61466	1.14774
FGFR2	210959	0.953117	98116.2	1.3309	0.716144
FGFR3	50576	1.04938	97290.7	1.38572	0.75728
FGR	64525	0.785565	112238	1.30661	0.601222
FLJ23356	47037.6	0.574635	28845.7	0.66093	0.869434
FLT3	33284.3	1.05822	85158.2	0.959001	1.10346
FLT4	40480.2	0.697515	71638.2	0.85367	0.817077
FRK	51614.8	0.889376	80492.3	0.95918	0.927226
FYN	50224.3	1.04208	60522.9	0.862032	1.20887
GRK4	69338.7	0.807517	84977.5	1.26276	0.639484
GRK6	29394.4	0.65873	79564.6	0.643855	1.0231
GRK7	52516.6	1.09075	48392.7	1.07585	1.01385
GSG2	48709.3	0.816469	73581.6	1.30786	0.624278
GSK3A	35975.7	0.747199	65895.4	1.46496	0.510047
HCK	45417	0.782581	70453.9	0.839558	0.932134
HIPK2	55366.9	1.06784	58258.2	1.08539	0.983832
HIPK4	26283	0.589003	77345.2	0.625895	0.941058
ICK	34089.3	0.763943	109534	0.886375	0.861874
IGF1R	64294.7	0.782761	62819.8	0.731313	1.07035
IKBKE	59109.1	1.11787	89703.2	1.27039	0.879944
ILK	58775.3	0.985197	56085.4	0.996879	0.988281
INSR	210960	0.95312	73045.2	0.990825	0.961946
INSRR	67637.9	1.40339	82174.7	1.17042	1.19905
IRAK2	51087.1	0.59496	63877.4	0.949218	0.62679
IRAK3	69862.8	0.951608	93925.8	0.99572	0.955698
IRAK4	16025.6	0.927753	21958.4	1.13562	0.816959
ITK	51132.9	1.06093	66869.4	0.952426	1.11393
JAK1	82507.9	1.0045	97438.6	1.13433	0.885548
JAK3	43318.8	0.898803	67728.5	0.964663	0.931727
KSR	18502.2	0.825016	86245.2	1.04128	0.792311
KSR2	43616.3	0.714103	62333.6	0.931328	0.766757
LCK	43300.3	1.37667	86578.4	0.974994	1.41197
LCK	58634.8	0.747177	67520.3	0.757281	0.986657
LIMK1	83894.3	1.24356	83474.6	1.11854	1.11177
LIMK2	63761.9	0.747162	74009.4	1.0159	0.735466
LMTK2	32109	0.621993	50848.6	0.935012	0.665225
LOC3403	39153.5	0.653654	84560.2	0.89289	0.732066
LOC65305	19718.1	0.879233	84541.4	1.02071	0.861397
LOC9146	68942.5	1.14095	81205.8	1.35607	0.841361
LOC9180	41533.2	1.47317	124026	1.51176	0.97447
LYK5	67173.1	0.82062	34172.2	0.782976	1.04808
LYN	59989.9	0.764445	67899.6	0.761535	1.00382
MAP2K2	23684.9	0.357122	30991.9	0.437707	0.815893
MAP2K3	60433.6	0.738288	36638.2	0.839479	0.87946
MAP2K5	47893.4	0.994724	55830.3	1.2412	0.801421
MAP2K6	107067	2.06497	112501	2.09596	0.985214
MAP2K7	45271.4	0.940266	78902	1.75412	0.536033
MAP3K11	18259.7	1.05709	20575.3	1.06409	0.993417
MAP3K12	30405	1.26359	85276.2	1.30168	0.970734
MAP3K13	41515.3	0.920629	78317.1	1.04267	0.882951
MAP3K14	54903.1	0.874733	68715.4	1.0907	0.801991
MAP3K15	51281.8	0.817037	60239.6	0.956167	0.854493
MAP3K6	42757	0.762013	100620	0.914113	0.833608
MAP3K7	34019.6	0.567944	81270.3	0.85815	0.661824
MAP3K8	44977.6	0.527047	44760.5	0.614412	0.857808
MAP4K1	83424.4	2.09804	48513.1	0.593692	3.53389
MAP4K2	104509	6.21197	210969	0.953126	6.51747
MAP4K3	108136	2.23252	70123.4	0.768979	2.90323
MAP4K4	82494.6	3.42835	49494.9	0.755506	4.53782
MAP4K5	42802.3	0.949168	71665.1	0.954113	0.994818
MAPK10	48888.1	0.733504	67896	0.961008	0.763265
MAPK11	63708	0.863534	79006.8	0.786902	1.09738
MAPK12	81661.7	1.01955	65732.5	0.80223	1.27089
MAPK13	33554.9	0.670192	66337.1	0.876192	0.764892
MAPK14	81917	1.00074	36919.4	0.845921	1.18302
MAPK15	33245.6	1.38164	86251.4	1.31657	1.04942
MAPK3	52202.8	0.906147	67417.6	0.805797	1.12454
MAPK4	76109.4	1.24609	52501.4	0.784425	1.58854
MAPK6	36659.9	0.732208	58924.9	0.77829	0.940791
MAPK7	67519	0.791188	55313.1	0.759265	1.04204
MAPK8	63660.3	0.866394	75745.1	0.753665	1.14957
MAPK9	56533.8	1.16717	99831.9	1.09477	1.06614
MAPKAPK2	50543.6	0.905456	50874.2	0.6582	1.37566
MAPKAPK3	34560.6	0.690278	70750.5	0.934485	0.738672
MAPKAPK5	61704.2	0.770376	58315.4	0.711708	1.08243
MARK2	4549.23	0.270405	58879.1	0.266007	1.01653
MAST1	40345.5	0.894687	76183	1.01426	0.882108
MAST2	45241.5	0.80629	77793.7	0.706739	1.14086
MASTL	55464.6	0.754854	72051.7	0.716915	1.05292
MATK	69261.5	1.19345	87122.8	1.03819	1.14954
MERTK	65634.5	0.836373	77736.8	0.871866	0.959291
MET	77183.9	1.49515	83175.4	1.52944	0.977582
MGC16169	56588.5	1.01375	75924.3	0.982294	1.03202
MGC42105	74743.9	0.892373	84101.6	1.22974	0.725662
MKNK1	54617.6	0.667236	30894.1	0.707867	0.942601
MLKL	14626.8	0.869411	210958	0.953075	0.912216
MOK	66885.8	0.906607	84203.6	0.838662	1.08102
MOS	79712.6	0.928331	94878.2	1.40989	0.658443
MST1R	210613	0.951555	90155.2	1.22291	0.778105
MUSK	16198.3	0.722282	69415.9	0.83809	0.86182
MYLK2	24169.8	1.00446	72601.6	1.10821	0.906379
MYLK3	37562.6	0.669438	89457.4	0.812701	0.82372
MYLK4	54972.4	0.900029	67269.6	1.00508	0.895483
MYO3B	47336.3	0.843624	102411	0.930384	0.906748
NEK1	58371.8	1.17726	31616.3	1.10391	1.06645
NEK10	68164.9	1.02779	88798.1	1.25412	0.819535
NEK11	75270.8	0.876602	90768.5	1.34882	0.649903
NEK2	60704.1	2.52277	78669.7	1.20084	2.10084
NEK3	66898.6	0.817267	32329.3	0.74075	1.1033
NEK4	50230.6	1.01306	36202.3	1.26403	0.801457
NEK5	50322.9	1.01493	32119.1	1.12146	0.905003
NEK6	12669	0.753041	210900	0.952814	0.790334
NEK8	16383.3	0.973816	210959	0.953083	1.02175
NEK9	62472.2	0.941959	73894.5	1.04363	0.902578
NLK	70379.8	1.05596	80641.1	1.1414	0.925142
NME4	35103	0.475806	52631.2	0.524203	0.907675
NME6	38410.9	0.520643	50762	0.505586	1.02978
NPR2	72516.6	0.844527	85325.7	1.26794	0.666063
NRBP1	69432.4	1.20522	83499.9	0.998018	1.20761
NRBP2	60164.1	0.766561	70343.6	1.04963	0.730318
NTRK2	63056.9	0.767692	114402	1.33181	0.576429
NTRK3	45403.9	0.578577	51006.8	0.572072	1.01137
NUAK2	75285.9	1.42381	97839.4	1.38562	1.02756
OXSR1	55108.8	1.13775	75866.2	0.831956	1.36756
PAK2	62949.1	0.94915	79368.4	1.12094	0.846744
PAK4	87747.6	1.45216	88081.5	1.47089	0.987264
PAK6	85287.3	1.16171	99913.8	1.0592	1.09678
PAK7	48989.6	0.598481	26194.4	0.600183	0.997163
PASK	84414	1.00783	64542.7	0.943746	1.0679
PBK	49427.2	0.857966	74733.2	0.893236	0.960515
PCTK1	36275.7	0.724534	63902.6	0.844037	0.858415
PCTK3	33806.8	0.757613	73255.7	0.592802	1.27802
PDGFRA	45120.2	0.549319	112086	1.30484	0.420985
PDGFRB	51028.2	0.621247	72007.7	0.838274	0.741102
PDIK1L	57835.4	0.969442	66318.5	1.17877	0.822421
PDK1	66925	1.1617	80612.2	0.963503	1.2057
PDK2	46034.2	0.950401	81150.5	0.889904	1.06798
PDK4	62712.8	0.76613	38157.3	0.874285	0.876294
PDPK1	68922.4	0.822869	62057.3	0.907405	0.906838
PEAK1	49111.1	0.839135	6124.67	0.862314	0.97312
PFTK2	38580.7	0.452088	39551.6	0.542912	0.83271
PHKG2	74819.7	1.23821	69987.8	1.16874	1.05944
PIK3R4	83627.3	1.58156	98356.2	1.39294	1.13541
PIM1	51385.2	0.920533	58541.4	0.757396	1.21539
PIM2	39948.5	0.797891	61606.9	0.813715	0.980553
PIM3	92806.4	1.18246	78723.3	1.17466	1.00664
PINK1	44759.8	0.524496	56031.4	0.769124	0.681939
PKMYT1	79884.2	1.19856	87367.3	1.23661	0.969234
PKN2	51118.8	0.814441	71035.6	1.12753	0.722323
PLK1	83502.4	1.04253	69661.7	0.850184	1.22624
PLK2	58067.5	1.09817	82036.4	1.16181	0.945225
PLK3	65389.7	1.08215	78651.3	1.31342	0.823921
PLK4	85521.3	1.64942	78850.2	1.46903	1.12279
PNCK	4163.99	0.247506	60898.2	0.275129	0.8996
PRKAA1	55610.8	0.679369	34312.7	0.786195	0.864123
PRKAA2	71414.5	0.852624	66086.3	0.966316	0.882345
PRKACA	77477.2	1.16245	81155.4	1.14868	1.01198
PRKACB	64840.7	1.22627	86157.9	1.22018	1.00499
PRKACG	97926.3	1.45155	94387.8	1.26478	1.14768
PRKCA	119929	2.00218	93772.9	0.990168	2.02206
PRKCB	75908.3	1.70111	71413.9	0.577897	2.94362
PRKCE	67206.8	1.27102	82948.1	1.17472	1.08197
PRKCG	24526.5	1.09364	125518	1.51544	0.721664
PRKCH	26271.5	1.17145	81249.9	0.980967	1.19418
PRKCI	26750.6	1.19281	75261.4	0.908665	1.31271
PRKCQ	63308.5	0.806625	75821.8	1.13137	0.712964
PRKCZ	71685.7	0.976437	98282.8	1.04191	0.937161
PRKD1	42095.1	0.933486	69469.3	0.924879	1.00931
PRKD2	69038.9	1.04097	95757	1.3524	0.769721
PRKG1	76193.6	0.951276	74476.6	0.908947	1.04657
PRKG2	74734.1	1.2527	79806.5	1.41851	0.883112
PRKR	72627.5	1.25145	90455.5	1.07791	1.161
PRKX	26689.4	0.598111	87308.4	0.706519	0.84656
PRKY	43160.7	0.706644	61797.7	0.923322	0.765327
PRPF4B	93088.4	1.16221	77256.8	0.942878	1.23262
PSKH1	78225.4	0.911011	71451.4	1.06177	0.858014
PSKH2	64447.5	0.755195	60940	0.836504	0.9028
PTK2	61187.9	1.05433	85386.5	1.0175	1.03619
PTK2B	62025.3	1.972	91235.4	1.02744	1.91933
PTK6	91760.1	1.11714	88213.1	1.02693	1.08785
PTK7	210958	0.953114	62941.7	0.853775	1.11635
PXK	84498.8	1.01127	108389	1.07847	0.937684
RAF1	60400.4	0.988898	69094	1.03234	0.957922
RAGE	71695.9	0.834969	76943.9	1.14338	0.730261
RET	39415.4	1.25315	67093.9	0.755572	1.65855
RIOK1	27317.3	0.545608	51446.1	0.679509	0.802945
RIOK2	62399.3	0.936224	71471.3	1.01161	0.925475
RIOK3	61061.1	1.15479	86166.4	1.2203	0.946314
RIPK1	43427.1	0.691893	50184.7	0.796568	0.868593
RIPK2	31861.2	1.3241	89453.6	1.36545	0.96972
RIPK3	33267.5	1.17998	101194	1.23346	0.956646
RIPK5	86660	1.41883	70671.8	1.05591	1.3437
ROR2	80984	0.985946	117641	1.36952	0.719924
RP6-213	50655.5	1.04581	95024	1.04204	1.00362
RPS6KA2	63981.7	0.815202	72140.8	1.07644	0.757312
RPS6KA3	64387.5	0.77058	86158	0.857274	0.898872
RPS6KA4	26687	0.946578	83328	1.01569	0.931953
RPS6KA5	78941.4	1.17014	92581.9	1.24058	0.943223
RPS6KA6	59512.1	0.892903	75610.2	1.0702	0.834336
RPS6KB1	46565.1	0.961361	104396	1.14482	0.839748
RPS6KC1	95570.1	2.11933	70117.1	0.933503	2.2703
RPS6KL1	38709.4	1.37301	108710	1.32507	1.03617
SBK1	60110.3	1.21232	39245.6	1.37029	0.884719
SBK2	60373.3	1.21763	37886.7	1.32284	0.920461
SCYL1	62295.8	1.06441	7114.05	1.00161	1.0627
SCYL2	74629.6	0.893155	92444.5	0.919824	0.971006
SGK	41004.4	1.45441	117410	1.43112	1.01627
SGK1	49370.7	0.827556	67507.8	1.1999	0.689685
SGK196	82512.1	0.987492	99495.5	0.989982	0.997484
SGK2	43703.5	0.732562	64377.8	1.14427	0.6402
SGK3	44570.3	0.737605	50892.1	0.849859	0.867915
SIK1	38138.2	0.636704	92833.2	0.980246	0.649535
SLK	40967.8	0.790131	49478.6	0.921819	0.857144
SNF1LK	49259.9	1.017	95461.8	1.04684	0.97149
SNRK	19831.2	0.498736	49414.5	0.604723	0.824734
SRC	51805.1	1.00353	80301.2	1.47659	0.679628
SRMS	67606.9	1.07713	102762	1.63111	0.660369
SRPK1	75781.2	1.46156	67506.6	1.25769	1.1621
SRPK2	71171.2	1.2354	81222.3	0.970795	1.27257
SRPK3	63863.3	1.07048	72417.6	1.28717	0.831655
STK10	9312.87	0.539138	11517.2	0.595635	0.905149
STK11	61642.2	0.717884	80486.1	1.19602	0.600227
STK16	69125.1	1.19989	79676.1	0.952314	1.25997
STK19	58672.6	0.702185	79619.9	0.79222	0.886351
STK25	83339.7	1.0405	69545.1	0.84876	1.2259
STK3	32083.7	0.640807	64291.4	0.849171	0.754627
STK31	61755.5	1.05518	6313.81	0.888944	1.18701
STK32A	85747.6	1.16798	96540.2	1.02344	1.14123
STK32B	57370.4	0.6866	76841.8	0.764577	0.898013
STK32C	23837.5	0.990651	71572.6	1.09251	0.906769
STK33	44864	0.57162	66838.4	0.997323	0.573154
STK38	79542.6	1.19935	89614.5	1.26565	0.947615
STK38L	48210.9	0.804865	102579	1.08315	0.743076
STK40	86879.3	1.08469	73391.6	0.895705	1.21099
STRADB	66364.3	1.09828	83572	1.39559	0.786966
STYK1	51424.8	0.6553	71044.8	0.796811	0.822404
SYK	53290.3	1.0323	65056.2	1.19626	0.862939
TAOK2	18891.7	1.09367	20807	1.07607	1.01635
TAOK3	45579.3	1.01075	87877.4	1.16995	0.863922
TBK1	76644.1	1.13609	82267.4	1.10237	1.03059
TEC	68253.6	1.08744	63001.1	1	1.08744
TESK1	53884	0.903208	58467.6	1.03922	0.86912
TESK2	63176.8	0.735755	85586.3	1.27181	0.57851
TGFBR1	63421.1	1.04957	75310.8	1.25763	0.834562
TGFBR2	26718.2	0.947682	99168.2	1.20877	0.784004
TIE1	47819.8	0.992191	61832.9	0.880691	1.12661
TLK2	76212.4	1.03722	89348.8	0.889022	1.1667
TNK1	55100.9	1.14326	69353	0.9878	1.15738
TNK2	50565.8	1.04917	96043.9	1.36796	0.766957
TNNI3K	51908.2	1.07811	55121.2	1.22544	0.879776
TP53RK	46990.9	2.09533	80379.5	0.970458	2.15911
TRIB1	50945.6	1.0518	107257	1.17618	0.894246
TRIB3	46381.5	0.774322	97101.8	1.02532	0.755202
TSSK1	62613.3	0.92811	76754.5	1.02849	0.902398
TSSK1B	51481.7	0.973622	85943.7	1.21715	0.799921
TSSK2	53434.9	0.874856	59867.9	0.894489	0.978051
TSSK3	37002.5	0.662875	45529.7	0.589054	1.12532
TSSK4	68916.4	0.938717	95185.3	1.00907	0.930277
TSSK6	42782.8	0.888579	74223.8	1.65012	0.538495
TTBK1	66338.3	0.801134	83873	0.942529	0.849983
TXNDC3	48721.1	0.982621	34493.3	1.20436	0.815887
TYK2	42836.5	1.36192	87183.6	0.98181	1.38715
TYRO3	104329	3.31699	114852	1.29339	2.56457
UHMK1	89005.3	1.06264	68430.8	1.0006	1.06201
ULK2	87454.8	1.68671	76220.6	1.42004	1.18779
ULK3	37726.5	0.672359	77440.6	0.70353	0.955693
ULK4	51009.8	0.85159	85987.2	0.907958	0.937919
VRK1	50354.9	0.902075	59104.3	0.764679	1.17968
VRK2	50987.9	0.622894	29648.2	0.679319	0.916938
VRK3	66464.4	0.802657	94113	1.0576	0.758941
WNK1	79365.1	1.2994	75825.5	1.13291	1.14695
WNK4	35167.8	0.788112	77284.6	0.625405	1.26016
YES1	42672.2	0.826617	67913.9	1.24881	0.661923
ZAK	71682	1.18628	70980.3	1.18532	1.00082
ZAP70	23734.9	0.459776	27677	0.508929	0.903419
